# Supplementary material for: In Vitro Characterization of Centella asiatica Extracellular Vesicles and Their Skin Repair Effects in a UVB-Irradiated Mouse Model
Source: Int J Mol Sci. 2025 Sep 15;26(18):8982. doi: 10.3390/ijms26188982 (PMC12469282; doi:10.3390/ijms26188982)
Supplement: Supplementary file 1 [file ijms-26-08982-s001.zip]

Archive with 2 entries (2 files):
- ijms-3759202-supplementary/Supplement Figures v2.pdf
- ijms-3759202-supplementary/Supplemental Tables v2.1.pdf
